# Supplementary material for: Identification of Promising Drug Candidates against Prostate Cancer through Computationally-Driven Drug Repurposing
Source: Int J Mol Sci. 2023 Feb 5;24(4):3135. doi: 10.3390/ijms24043135 (PMC9964599; doi:10.3390/ijms24043135)
Supplement: Supplementary file 1 [file ijms-24-03135-s001.zip]

Archive with 1 entries (1 files):
- ijms-2160612-supplementary.pdf
